# Supplementary material for: Fear of falling in community-dwelling older adults: A cause of falls, a consequence, or both?
Source: PLoS One. 2018 Mar 29;13(3):e0194967. doi: 10.1371/journal.pone.0194967 (PMC5875785; doi:10.1371/journal.pone.0194967)
Supplement: S1 Dataset and Metafile — (XLSX) [file pone.0194967.s001.xlsx]

## Sheet: Data
Number	Sex	Age	Marital status	Level education	Living	Income	FOF	Prev. Falls	Falls F-Up	Comorbility	Cogn Impair	Depression	Disability	Malnutr Risk	Time F-uP
1	1	1	2	3	2	5	1	999	2	1	1	1	1	1	999
2	2	1	5	5	1	7	2	999	1	2	1	999	1	2	28
3	2	1	2	5	2	7	1	999	2	2	1	999	1	999	25
4	2	2	5	3	3	2	2	999	2	2	1	2	2	1	25
5	2	2	5	2	1	2	2	999	1	2	2	1	2	1	25
6	2	1	2	6	2	7	999	2	2	1	2	999	1	2	24
7	2	2	5	3	5	5	999	999	999	1	2	999	2	2	25
8	2	2	5	3	3	2	999	999	1	1	2	999	1	1	26
9	2	1	2	2	2	4	2	999	2	1	1	2	2	1	25
10	2	1	2	2	2	3	2	999	2	2	1	2	1	1	25
11	2	1	2	4	4	2	999	999	2	1	2	999	2	2	25
12	1	1	2	6	2	6	1	1	1	1	1	1	2	1	26
13	1	1	5	2	3	999	1	1	1	1	1	1	1	1	999
14	1	2	5	3	3	3	1	1	2	2	2	1	1	999	999
15	1	1	2	3	2	3	1	1	1	1	1	1	1	2	999
16	1	1	2	3	2	4	1	1	1	1	1	1	1	1	999
17	1	1	5	2	5	4	1	1	1	1	1	1	1	1	999
18	1	1	2	2	2	4	1	1	1	1	1	1	1	1	26
19	1	1	2	2	2	4	1	1	1	1	1	1	1	1	26
20	1	1	5	2	1	7	1	1	999	2	1	1	1	1	26
21	1	1	2	2	2	3	1	1	1	1	1	2	1	1	26
22	1	1	5	2	3	5	2	1	1	1	1	999	1	1	26
23	1	1	5	1	1	7	1	1	1	1	1	2	1	1	26
24	1	1	5	2	1	3	1	1	1	1	1	999	1	1	26
25	1	1	2	3	2	5	1	1	999	1	1	1	2	1	999
26	1	1	2	2	999	2	1	1	1	1	1	1	1	1	25
27	1	1	2	3	2	7	1	1	1	1	2	1	1	1	26
28	1	1	5	2	1	2	1	1	1	1	1	2	1	1	26
29	1	1	5	2	1	4	1	1	1	1	1	1	1	1	25
30	1	1	2	2	4	7	1	1	1	1	1	1	1	1	25
31	1	1	2	2	2	4	1	1	1	1	1	2	2	1	26
32	1	1	2	2	2	7	1	1	1	1	1	1	1	1	26
33	1	1	2	2	2	2	1	1	1	1	1	1	1	1	25
34	1	1	2	3	2	3	1	1	1	1	1	1	1	999	25
35	1	1	1	5	5	1	1	1	1	2	1	1	1	1	25
36	1	1	2	3	2	4	1	1	2	1	1	2	1	1	26
37	1	1	2	4	5	7	1	1	1	1	1	1	1	1	26
38	1	1	2	2	2	3	1	1	1	1	1	2	1	1	26
39	1	1	2	2	2	4	1	1	999	2	1	1	1	1	999
40	1	1	2	3	4	2	1	1	1	1	1	1	1	1	26
41	1	1	2	2	2	4	1	1	1	2	1	1	1	1	26
42	1	1	2	2	2	2	1	1	2	2	1	1	1	2	26
43	1	2	2	3	2	4	1	1	1	1	1	1	1	1	26
44	1	1	2	4	2	4	1	1	1	1	1	1	1	1	27
45	1	1	2	2	4	4	1	1	1	1	1	2	1	1	23
46	1	1	5	1	3	2	2	1	1	1	2	1	1	1	23
47	1	1	2	4	2	3	1	1	1	1	2	1	1	2	26
48	1	1	2	3	2	4	2	1	1	2	2	1	2	2	25
49	1	1	2	3	2	3	1	1	1	1	1	1	1	1	26
50	1	1	2	3	2	2	999	1	1	1	2	999	1	1	26
51	1	1	2	3	2	3	1	1	2	1	1	1	1	1	26
52	1	1	5	2	3	2	1	1	1	1	1	1	1	1	25
53	1	1	2	3	2	2	2	1	1	1	1	1	1	1	25
54	1	2	5	2	5	4	1	1	999	1	1	1	2	999	25
55	1	2	2	3	4	7	999	1	999	1	2	999	1	1	20
56	1	1	5	3	1	3	1	1	999	1	1	1	1	1	20
57	1	1	5	2	1	2	2	1	999	1	1	2	1	1	20
58	1	2	2	3	2	2	2	1	999	1	1	2	1	1	20
59	1	1	2	4	2	7	1	1	999	1	1	1	1	1	20
60	1	1	2	2	2	7	999	1	999	2	2	999	2	999	20
61	1	2	5	1	1	4	2	1	999	2	1	2	1	1	20
62	1	1	2	5	2	4	1	1	999	1	1	1	1	1	20
63	1	1	2	4	2	3	1	1	999	1	1	1	1	1	20
64	1	2	2	2	2	2	1	1	999	1	1	1	1	1	19
65	1	1	2	4	2	5	1	1	999	2	1	1	1	1	19
66	1	2	2	4	2	4	1	1	999	1	1	999	1	1	26
67	1	1	2	3	2	6	1	1	999	1	1	1	1	1	26
68	1	1	2	4	2	2	1	1	2	1	1	999	1	1	26
69	1	1	2	5	2	4	2	1	2	2	1	1	1	1	26
70	1	2	5	4	3	7	1	1	1	1	1	1	1	1	25
71	1	1	2	5	2	6	1	1	1	1	1	1	1	1	25
72	1	1	2	5	2	2	1	1	1	1	1	1	1	1	25
73	1	2	5	3	3	6	1	1	1	2	1	1	1	1	25
74	1	2	2	5	2	5	1	1	1	1	1	1	1	1	25
75	1	1	2	3	2	5	1	1	1	1	1	1	2	1	25
76	1	1	5	3	5	5	1	1	1	2	1	2	1	1	26
77	1	1	2	5	2	5	1	1	1	1	1	1	1	1	25
78	1	1	2	5	4	5	1	1	1	1	1	2	1	1	25
79	1	1	2	6	2	6	2	1	1	2	1	999	2	1	25
80	1	1	5	4	3	7	1	1	1	1	1	999	1	1	25
81	1	2	2	3	2	3	1	1	1	1	2	1	2	1	25
82	1	1	2	5	2	5	1	1	1	2	1	999	1	1	25
83	1	1	2	6	4	6	1	1	1	2	1	1	1	1	25
84	1	1	5	3	3	4	1	1	1	1	1	999	1	1	25
85	1	1	2	2	4	5	1	1	1	1	1	1	1	1	25
86	1	1	2	4	2	5	1	1	1	2	1	1	1	1	25
87	1	1	2	2	2	2	1	1	1	2	1	999	1	1	25
88	1	1	2	6	2	6	1	1	999	1	1	1	1	1	38
89	1	1	2	4	2	5	1	1	999	1	1	1	1	1	38
90	1	1	2	3	2	5	1	1	999	1	1	1	1	1	38
91	1	1	2	4	2	3	2	1	1	2	1	999	1	1	25
92	1	2	5	2	1	2	2	1	2	1	1	2	1	1	25
93	1	1	2	3	2	4	1	1	1	2	2	1	1	1	25
94	1	1	2	2	2	7	1	1	2	1	1	2	1	1	25
95	1	2	2	6	2	7	1	1	1	1	1	1	1	1	25
96	1	2	2	3	999	999	1	1	999	1	1	999	1	1	25
97	1	1	2	5	2	5	1	1	1	1	1	1	1	1	25
98	1	1	2	2	2	4	1	1	1	1	1	1	1	1	25
99	1	2	2	3	2	4	1	1	1	1	1	1	1	1	25
100	1	2	2	3	4	4	2	1	1	2	2	2	1	1	25
101	1	1	2	4	2	3	1	1	1	1	1	1	1	1	25
102	1	1	2	3	2	5	1	1	999	1	1	1	1	1	25
103	1	1	2	5	2	5	1	1	1	2	2	1	1	1	25
104	1	1	2	3	2	5	1	1	1	1	1	1	1	1	25
105	1	1	2	3	4	3	1	1	1	1	1	1	1	1	25
106	1	1	2	2	2	6	1	1	1	1	1	1	1	2	24
107	1	1	2	2	2	4	999	1	1	2	2	999	1	2	25
108	1	1	2	3	2	5	1	1	1	2	1	1	1	1	25
109	1	1	2	3	2	6	1	1	1	1	1	1	1	1	25
110	1	2	5	3	3	2	1	1	1	1	1	1	2	1	25
111	1	1	2	4	2	7	1	1	1	1	1	1	1	1	25
112	1	1	2	6	2	7	1	1	1	1	1	2	1	1	24
113	1	1	2	4	2	5	1	1	2	1	1	1	1	1	25
114	1	1	2	6	2	6	2	1	1	1	1	1	1	1	25
115	1	1	2	2	2	7	1	1	1	1	1	1	1	1	25
116	1	1	2	6	2	6	1	1	1	2	1	999	1	1	25
117	1	1	5	3	999	4	1	1	1	1	1	1	1	1	37
118	1	1	2	4	2	4	999	1	1	2	2	999	1	1	25
119	1	1	2	3	2	2	1	1	1	1	1	1	1	1	25
120	1	1	2	4	2	7	999	1	1	1	2	999	1	1	25
121	1	1	2	2	2	5	1	1	1	1	1	2	2	1	25
122	1	1	2	4	999	999	1	1	1	1	1	1	1	1	25
123	1	1	2	4	2	5	1	1	1	1	1	1	1	1	25
124	1	1	2	3	2	4	1	1	1	1	1	1	1	1	25
125	1	2	5	2	1	7	1	1	1	1	1	1	2	1	24
126	1	1	5	5	1	6	1	1	1	1	1	1	1	1	26
127	1	1	2	2	2	4	1	1	1	1	1	1	1	1	26
128	1	1	2	4	2	4	1	1	1	1	1	1	1	1	26
129	1	1	2	2	2	3	2	1	999	2	1	2	1	2	26
130	1	1	5	1	3	3	2	1	1	2	2	1	2	1	26
131	1	1	2	3	2	2	1	1	1	1	1	1	1	1	26
132	1	1	2	2	2	3	1	1	1	1	1	2	1	1	26
133	1	1	2	2	2	4	1	1	1	1	1	1	1	1	26
134	1	1	5	6	1	2	1	1	1	1	1	1	1	1	26
135	1	1	2	3	2	5	1	1	1	1	1	1	1	2	26
136	1	2	2	2	2	3	1	1	1	1	2	2	2	1	26
137	1	1	2	3	2	5	1	1	1	1	1	1	1	1	24
138	1	1	5	3	3	6	1	1	1	1	1	1	1	1	24
139	1	1	5	3	1	7	1	1	999	2	1	1	1	1	15
140	1	1	2	4	2	5	1	1	999	1	1	1	1	1	18
141	1	2	2	2	2	7	1	1	999	1	1	1	1	1	18
142	1	1	5	4	1	7	1	1	1	1	1	1	1	1	18
143	1	1	1	4	1	4	1	1	999	1	1	1	1	1	25
144	1	2	4	6	1	4	1	1	999	1	1	1	1	1	25
145	1	2	2	5	2	5	1	1	999	1	1	1	1	1	22
146	1	1	5	3	5	7	999	1	999	2	2	999	1	1	24
147	1	1	1	5	5	2	2	1	999	2	1	1	1	1	24
148	1	1	2	3	2	7	1	1	999	1	1	2	1	999	22
149	1	1	5	2	5	7	999	1	999	1	2	999	2	2	22
150	1	2	5	3	5	7	1	1	999	1	1	1	1	999	999
151	1	2	2	4	2	5	2	1	999	2	1	1	1	1	26
152	1	1	2	5	2	5	1	1	1	1	1	1	1	1	26
153	1	1	2	3	4	7	2	1	2	1	1	1	1	1	26
154	1	1	2	3	2	3	1	1	1	1	1	1	1	1	26
155	1	1	2	3	2	4	1	1	1	1	2	1	2	1	26
156	1	1	5	2	1	7	2	1	1	1	1	2	1	1	26
157	1	1	2	2	2	4	1	1	999	2	1	2	1	1	26
158	1	1	2	2	2	7	1	1	1	1	1	1	1	1	999
159	1	1	5	2	3	7	2	1	999	1	1	1	1	1	18
160	1	1	1	3	1	2	1	1	1	1	1	1	1	1	25
161	1	1	5	2	1	7	2	1	999	1	1	1	2	1	17
162	1	1	2	5	2	7	1	1	1	1	1	1	1	1	18
163	1	1	2	4	2	7	999	1	999	1	2	999	2	2	17
164	1	1	2	6	2	7	1	1	1	2	1	1	1	1	16
165	1	1	4	3	1	2	2	1	999	1	1	2	1	2	23
166	1	2	2	3	2	3	1	1	999	1	1	1	1	1	23
167	1	1	5	3	1	5	1	1	999	1	1	1	2	1	23
168	1	2	2	6	2	7	1	1	999	1	1	1	1	999	24
169	1	1	2	2	2	5	999	1	999	1	2	999	1	1	23
170	1	2	5	3	1	3	1	1	999	2	1	1	2	2	22
171	1	1	2	2	4	2	1	1	999	1	1	1	1	1	22
172	1	1	5	2	1	4	1	1	999	1	1	1	1	1	20
173	1	1	2	2	4	7	2	1	999	2	1	2	2	1	22
174	1	1	3	3	2	3	1	1	999	1	1	1	1	1	22
175	1	1	2	2	2	4	2	1	999	1	1	1	1	1	20
176	1	2	2	2	4	7	1	1	999	1	1	1	1	1	20
177	1	1	2	4	2	3	1	1	999	2	1	1	1	1	20
178	1	1	2	2	2	1	999	1	999	2	1	999	2	2	20
179	1	1	1	3	5	6	2	1	999	2	1	2	1	2	15
180	1	2	2	2	2	4	2	1	999	1	1	1	1	1	15
181	1	2	5	2	1	3	1	1	999	2	1	1	1	1	15
182	1	2	2	4	2	5	1	1	999	1	1	1	1	1	14
183	1	1	2	6	2	7	1	1	999	1	1	1	1	1	14
184	1	1	2	3	2	4	1	1	999	1	1	1	1	1	26
185	1	2	5	4	1	4	2	1	999	1	1	2	1	2	28
186	1	1	2	5	2	4	1	1	2	1	1	1	1	1	28
187	1	1	2	2	2	5	999	1	999	1	2	999	1	1	26
188	1	1	2	2	2	4	1	1	1	1	1	1	1	1	26
189	1	1	2	2	2	2	1	1	1	1	1	1	1	1	26
190	1	1	2	2	2	3	1	1	999	1	2	999	1	999	25
191	1	1	2	3	2	4	1	1	1	1	1	1	1	1	25
192	1	1	2	2	2	5	1	1	1	1	1	1	1	1	25
193	1	1	2	2	2	5	1	1	1	1	1	1	1	1	24
194	1	1	2	3	2	3	1	1	1	2	1	1	2	999	25
195	1	2	2	3	4	2	1	1	1	1	1	1	1	2	25
196	1	2	2	2	2	4	1	1	2	1	1	1	1	1	25
197	1	2	1	6	5	4	1	1	1	1	1	2	1	1	15
198	1	2	2	3	2	4	1	1	1	1	1	1	1	1	14
199	1	1	2	2	2	3	1	1	1	2	1	1	1	1	14
200	1	1	2	6	2	5	2	1	999	1	1	1	1	1	14
201	1	2	2	5	4	6	1	1	999	1	1	1	1	1	14
202	1	1	2	5	4	6	1	1	999	1	1	1	1	1	14
203	1	1	2	2	2	4	1	1	999	1	1	1	1	1	14
204	1	1	2	5	2	5	1	1	999	1	1	1	1	2	16
205	1	1	2	3	2	4	2	1	999	1	1	1	1	2	15
206	1	1	2	4	2	3	1	1	999	1	1	1	1	2	15
207	1	1	2	3	2	7	2	1	999	1	1	2	1	1	999
208	1	1	2	3	2	2	1	1	999	1	1	1	1	1	14
209	1	1	2	2	2	6	1	1	999	2	1	1	1	1	15
210	2	1	5	2	1	2	2	1	1	1	1	2	1	1	26
211	2	1	2	2	4	1	2	1	1	2	1	2	1	1	999
212	2	2	5	2	1	5	1	1	1	1	1	1	1	1	999
213	2	1	5	3	1	2	1	1	2	1	1	1	1	1	999
214	2	1	5	6	1	2	1	1	1	1	1	1	1	1	999
215	2	1	2	2	2	2	1	1	1	1	1	1	1	1	23
216	2	1	2	2	2	2	1	1	1	1	1	2	1	1	999
217	2	1	5	2	5	2	1	1	2	1	1	1	1	1	26
218	2	1	5	3	1	3	1	1	1	1	1	1	2	1	26
219	2	1	5	2	1	2	1	1	2	1	1	999	1	1	26
220	2	1	5	3	1	2	1	1	999	2	1	1	1	2	999
221	2	1	5	4	1	2	1	1	2	1	2	999	1	1	28
222	2	1	2	4	2	3	1	1	2	1	1	1	1	1	26
223	2	1	2	1	4	3	2	1	999	1	2	2	1	2	28
224	2	1	2	1	2	7	2	1	1	1	1	1	2	1	27
225	2	1	2	2	1	3	2	1	1	1	1	1	1	1	27
226	2	1	2	2	4	7	2	1	1	1	1	1	1	1	26
227	2	1	2	2	2	7	1	1	1	1	1	2	1	1	25
228	2	1	2	2	2	4	1	1	1	1	1	2	1	1	25
229	2	1	5	2	1	2	1	1	999	1	1	1	1	1	999
230	2	1	5	2	1	3	2	1	2	2	1	1	1	1	26
231	2	1	5	2	1	2	2	1	999	1	1	2	1	1	999
232	2	1	5	1	1	2	2	1	999	1	1	2	1	1	999
233	2	1	2	2	3	2	1	1	2	1	2	1	1	1	27
234	2	2	5	2	1	7	1	1	2	1	1	1	1	1	27
235	2	1	5	1	1	2	2	1	1	1	2	2	1	1	23
236	2	1	2	1	4	2	2	1	2	2	2	2	1	1	16
237	2	2	5	1	3	2	999	1	1	2	1	999	2	2	25
238	2	1	5	4	1	2	999	1	2	1	2	999	2	1	25
239	2	1	5	4	3	3	2	1	1	1	1	1	1	1	25
240	2	1	2	4	5	2	2	1	1	1	1	1	1	1	26
241	2	1	2	3	2	1	999	1	2	1	2	999	1	1	27
242	2	1	2	1	2	1	2	1	999	2	1	2	2	2	26
243	2	2	1	3	1	2	1	1	2	1	1	1	1	1	25
244	2	1	5	2	1	2	1	1	2	2	1	2	1	2	37
245	2	2	5	2	1	2	2	1	2	1	1	2	1	2	25
246	2	1	5	2	1	2	2	1	999	1	1	1	1	1	20
247	2	1	2	3	5	7	1	1	999	1	1	1	1	1	25
248	2	1	2	3	2	2	2	1	1	1	1	1	2	1	25
249	2	2	1	2	5	4	999	1	999	1	2	999	2	2	25
250	2	1	2	2	2	2	1	1	999	1	2	999	1	2	23
251	2	1	5	2	5	3	1	1	999	2	1	1	1	1	24
252	2	2	5	3	999	2	2	1	999	2	1	2	2	2	24
253	2	2	5	3	3	2	2	1	999	1	1	2	2	2	23
254	2	1	5	3	1	2	2	1	999	1	1	1	1	1	23
255	2	2	5	3	3	2	2	1	999	1	1	2	2	999	23
256	2	1	5	3	3	7	999	1	999	1	2	999	2	1	19
257	2	1	2	3	1	3	2	1	999	1	1	2	1	1	20
258	2	1	2	3	2	3	2	1	999	1	1	1	1	2	20
259	2	1	1	3	5	7	2	1	999	1	1	1	1	1	20
260	2	2	2	3	2	2	2	1	999	1	1	2	1	1	20
261	2	1	5	3	1	7	999	1	999	1	2	999	2	2	20
262	2	1	2	3	2	7	2	1	999	1	1	1	1	999	20
263	2	1	5	3	1	2	2	1	999	1	1	2	1	1	23
264	2	2	5	3	1	2	2	1	1	1	1	1	1	2	18
265	2	2	5	3	3	2	2	1	999	1	1	1	1	1	24
266	2	1	5	3	1	3	1	1	999	1	1	1	1	1	24
267	2	1	2	3	2	3	1	1	1	1	1	2	1	1	17
268	2	2	5	3	3	6	2	1	2	1	1	1	1	2	17
269	2	2	5	2	5	7	1	1	1	1	1	1	1	2	16
270	2	1	2	1	2	2	1	1	2	1	1	2	1	1	16
271	2	1	2	2	2	2	999	1	999	1	2	999	2	1	15
272	2	1	2	3	2	2	1	1	999	1	1	1	1	1	25
273	2	1	5	3	1	3	2	1	999	2	1	2	1	2	20
274	2	1	2	6	2	4	1	1	999	1	1	1	1	1	20
275	2	1	2	3	2	4	1	1	999	1	1	1	1	1	20
276	2	2	5	2	1	2	2	1	999	1	1	1	2	1	20
277	2	2	5	2	3	2	999	1	999	2	2	999	2	2	20
278	2	1	2	2	2	2	1	1	999	1	1	1	1	1	19
279	2	2	5	2	5	7	999	1	999	1	2	999	2	2	19
280	2	1	2	4	2	6	2	1	1	1	1	1	1	1	26
281	2	1	5	4	1	3	1	1	1	1	1	1	1	1	26
282	2	1	2	3	2	3	1	1	999	1	1	999	1	1	999
283	2	1	5	3	3	3	2	1	1	1	1	999	2	1	26
284	2	1	5	4	5	5	2	1	2	1	1	1	1	1	26
285	2	1	2	2	2	5	2	1	2	1	1	2	1	1	27
286	2	1	5	2	5	2	1	1	1	1	1	999	1	1	28
287	2	2	5	3	1	4	2	1	1	1	1	1	1	1	27
288	2	2	5	4	3	3	2	1	1	1	1	999	1	1	28
289	2	1	5	2	1	4	2	1	999	1	1	2	1	1	999
290	2	1	5	3	1	3	2	1	2	1	1	2	1	1	26
291	2	1	4	2	3	6	1	1	1	1	2	1	1	1	26
292	2	1	2	6	2	5	2	1	1	1	1	1	1	1	26
293	2	1	5	3	3	6	2	1	2	1	1	999	1	1	26
294	2	1	4	5	1	2	2	1	2	1	1	2	1	2	26
295	2	2	5	3	1	3	1	1	1	1	1	999	1	2	26
296	2	1	2	4	4	7	2	1	999	1	1	999	1	1	999
297	2	1	5	2	1	3	2	1	1	1	1	1	1	1	25
298	2	2	5	4	1	999	2	1	2	1	1	1	2	1	25
299	2	1	5	3	1	3	2	1	2	1	1	999	1	1	25
300	2	2	5	3	3	1	2	1	2	1	1	1	1	1	25
301	2	1	1	5	5	7	1	1	1	1	1	1	1	1	25
302	2	1	5	4	3	2	1	1	2	1	2	1	1	1	25
303	2	1	5	3	1	3	2	1	2	1	1	2	1	1	26
304	2	1	5	2	1	3	1	1	2	1	1	2	1	1	24
305	2	1	5	4	3	4	1	1	1	1	1	1	1	1	24
306	2	1	5	2	1	4	2	1	2	1	1	2	1	1	25
307	2	2	5	4	1	3	2	1	1	1	1	1	1	1	25
308	2	1	5	3	1	4	1	1	1	1	1	2	1	2	24
309	2	1	2	3	2	5	2	1	1	1	1	1	1	1	24
310	2	1	5	2	1	3	2	1	2	1	1	2	1	1	25
311	2	1	2	2	2	5	1	1	2	1	1	1	1	1	25
312	2	1	5	3	5	2	1	1	1	1	1	1	1	1	25
313	2	1	2	4	2	1	2	1	1	2	1	999	1	1	25
314	2	1	5	2	1	3	2	1	2	1	1	999	1	2	25
315	2	1	4	6	1	2	1	1	2	1	1	1	2	1	26
316	2	1	4	6	1	2	1	1	1	1	1	1	2	1	25
317	2	1	2	4	2	5	1	1	2	2	1	2	1	2	25
318	2	1	5	3	1	2	2	1	2	1	1	1	1	1	25
319	2	1	5	5	1	7	1	1	1	1	2	1	1	1	25
320	2	1	2	3	2	7	2	1	2	1	1	2	2	2	24
321	2	1	1	3	5	7	1	1	1	1	1	999	1	1	24
322	2	1	1	6	1	3	1	1	2	1	1	1	1	1	25
323	2	1	5	4	1	3	2	1	1	1	1	2	2	1	25
324	2	1	5	5	1	5	2	1	999	1	1	1	1	1	38
325	2	2	5	6	5	6	1	1	2	1	1	1	1	1	25
326	2	1	2	4	2	4	1	1	999	1	1	1	1	1	38
327	2	1	5	6	1	3	1	1	2	1	1	2	1	2	25
328	2	1	5	5	999	6	1	1	2	1	1	2	1	1	25
329	2	1	5	3	1	2	1	1	2	1	1	1	1	1	25
330	2	1	5	2	3	1	1	1	999	1	1	999	1	1	38
331	2	1	5	2	3	2	1	1	2	1	2	999	1	1	25
332	2	1	5	1	1	2	2	1	1	2	1	2	1	1	25
333	2	1	5	3	5	3	1	1	1	1	1	2	1	1	25
334	2	1	2	3	2	999	1	1	1	1	1	2	1	1	25
335	2	1	2	4	2	5	1	1	2	1	1	1	2	1	25
336	2	1	5	3	1	2	2	1	1	1	1	2	1	2	25
337	2	1	5	2	1	2	1	1	2	1	1	1	1	1	25
338	2	1	2	3	2	2	1	1	2	1	1	1	1	2	25
339	2	1	2	3	2	4	2	1	2	1	1	2	1	1	25
340	2	1	2	2	2	2	1	1	2	2	1	1	1	2	999
341	2	1	5	4	3	4	999	1	2	1	2	999	1	2	25
342	2	1	2	1	2	1	1	1	2	1	1	2	2	2	25
343	2	1	2	4	2	5	1	1	2	2	1	2	1	1	25
344	2	1	2	3	2	5	1	1	2	1	1	1	1	999	25
345	2	1	5	2	1	3	2	1	999	1	2	2	2	1	25
346	2	2	5	4	3	3	2	1	2	1	1	2	1	2	25
347	2	1	5	3	5	3	1	1	2	1	1	1	2	2	25
348	2	1	2	3	2	5	2	1	2	1	1	2	1	1	25
349	2	1	2	2	2	2	2	1	2	2	1	1	1	2	25
350	2	1	5	3	3	2	2	1	2	1	1	1	2	1	25
351	2	1	2	3	2	7	1	1	2	1	1	1	1	1	25
352	2	2	5	3	1	2	2	1	2	1	1	1	1	1	25
353	2	1	5	3	1	2	1	1	999	1	1	1	1	1	25
354	2	1	2	4	2	3	1	1	2	1	1	1	1	1	25
355	2	1	5	3	1	4	2	1	1	1	1	1	1	1	25
356	2	1	5	6	1	4	1	1	2	2	1	1	1	1	25
357	2	1	5	4	1	2	1	1	1	1	1	1	1	1	25
358	2	1	2	3	2	2	1	1	2	1	1	1	1	1	25
359	2	1	2	6	2	7	2	1	1	1	1	1	1	1	25
360	2	2	2	3	2	4	2	1	2	1	1	1	2	1	25
361	2	1	5	3	5	2	1	1	1	1	1	1	1	1	25
362	2	1	2	2	2	2	1	1	1	1	1	2	1	1	25
363	2	1	5	3	5	2	1	1	999	1	1	1	1	1	26
364	2	1	2	1	2	2	1	1	1	1	1	1	1	1	26
365	2	1	5	3	3	2	1	1	2	1	1	1	1	1	23
366	2	1	2	4	3	7	999	1	999	2	2	999	2	999	26
367	2	1	5	3	1	3	1	1	1	1	1	1	1	1	26
368	2	1	2	2	2	4	1	1	2	1	1	2	1	1	26
369	2	1	5	2	1	2	2	1	1	1	2	2	1	2	26
370	2	1	5	3	1	2	1	1	1	1	1	1	1	1	23
371	2	1	5	2	3	4	1	1	1	1	1	1	1	1	999
372	2	2	2	2	2	3	2	1	999	1	2	999	1	1	26
373	2	1	5	2	1	3	2	1	1	1	1	2	1	2	26
374	2	1	2	3	2	6	2	1	1	1	1	1	1	1	26
375	2	1	5	3	1	6	1	1	1	2	1	1	1	1	24
376	2	2	5	5	3	3	2	1	2	1	1	2	1	1	24
377	2	1	5	2	5	2	1	1	1	2	1	2	1	2	27
378	2	1	5	2	1	3	1	1	2	2	1	1	1	2	23
379	2	2	2	2	2	4	1	1	2	1	1	2	1	1	26
380	2	1	5	1	3	3	1	1	2	2	2	2	2	1	26
381	2	1	5	2	3	3	1	1	1	1	1	999	1	1	24
382	2	2	5	2	3	2	1	1	2	1	1	1	1	1	26
383	2	1	5	3	3	4	1	1	1	1	1	999	1	1	24
384	2	1	5	5	1	3	1	1	1	1	1	1	1	1	26
385	2	1	2	3	2	5	1	1	2	1	1	1	1	1	26
386	2	1	5	3	3	2	1	1	2	1	1	1	1	1	26
387	2	1	5	3	1	4	1	1	1	1	1	1	1	1	26
388	2	1	5	4	1	2	2	1	1	2	1	2	1	1	24
389	2	1	5	5	1	3	2	1	2	2	1	1	1	2	999
390	2	1	1	5	5	7	1	1	999	1	1	1	1	2	24
391	2	1	5	3	1	2	1	1	1	2	1	1	1	1	23
392	2	2	1	5	5	7	1	1	999	1	1	1	1	2	24
393	2	2	1	3	1	2	1	1	999	1	1	1	1	1	24
394	2	1	5	2	3	5	1	1	1	1	1	1	1	1	25
395	2	2	5	3	1	4	1	1	999	1	1	2	1	1	20
396	2	1	5	2	1	7	999	1	999	1	2	999	1	999	25
397	2	2	5	3	3	5	999	1	999	1	2	999	1	1	20
398	2	1	5	3	1	4	1	1	999	1	1	1	1	1	20
399	2	1	5	3	1	4	1	1	999	1	1	1	1	1	20
400	2	1	5	3	3	5	1	1	999	1	1	2	1	1	20
401	2	1	5	4	1	2	1	1	999	1	1	1	1	1	20
402	2	1	2	2	2	7	2	1	999	2	2	999	2	999	22
403	2	2	5	3	3	6	2	1	2	2	1	999	2	2	999
404	2	1	5	1	1	2	1	1	999	1	2	2	1	1	26
405	2	2	5	3	3	7	2	1	2	1	1	1	2	1	26
406	2	1	2	3	2	7	2	1	1	1	1	1	1	1	26
407	2	2	5	3	3	6	1	1	1	1	2	1	1	1	26
408	2	2	5	6	1	7	1	1	999	1	1	2	1	2	26
409	2	1	2	3	2	3	2	1	1	1	1	1	1	1	17
410	2	1	5	3	1	7	1	1	1	1	1	1	1	1	18
411	2	2	5	1	3	2	2	1	999	1	1	1	2	1	24
412	2	1	5	2	1	2	2	1	1	1	1	2	2	1	25
413	2	1	4	4	3	7	2	1	2	1	1	1	2	1	17
414	2	1	5	3	1	5	1	1	1	1	1	2	1	1	17
415	2	2	5	3	1	3	2	1	1	1	1	2	1	2	17
416	2	1	2	2	4	1	2	1	1	2	1	2	2	1	18
417	2	1	5	6	1	2	1	1	1	2	1	2	1	1	25
418	2	1	2	3	4	3	1	1	999	2	2	999	1	1	16
419	2	2	5	2	3	2	2	1	2	2	1	1	1	2	16
420	2	2	5	1	3	3	999	1	999	2	2	999	2	2	25
421	2	1	5	3	1	7	2	1	999	1	1	2	1	1	23
422	2	2	2	2	2	3	1	1	999	1	1	1	1	2	23
423	2	1	5	3	1	2	2	1	999	1	1	2	1	1	23
424	2	2	1	3	5	2	2	1	999	1	1	1	2	2	23
425	2	2	5	5	5	2	2	1	999	1	1	2	2	2	23
426	2	1	5	3	1	7	2	1	999	1	1	1	1	1	20
427	2	1	2	2	4	1	1	1	999	1	1	1	1	1	22
428	2	2	5	2	1	2	2	1	999	1	1	1	1	1	20
429	2	1	5	6	5	3	1	1	999	1	1	1	1	1	22
430	2	1	5	3	1	3	2	1	999	1	1	1	1	1	22
431	2	2	5	3	3	3	999	1	999	2	2	999	2	2	22
432	2	1	2	3	4	5	2	1	999	2	1	2	2	1	21
433	2	1	5	3	1	1	2	1	999	2	1	1	1	1	22
434	2	2	5	2	3	7	999	1	999	2	2	999	2	2	21
435	2	1	2	3	4	5	2	1	999	2	1	1	1	1	21
436	2	1	5	5	5	6	2	1	999	2	1	1	2	1	21
437	2	1	2	4	2	4	2	1	999	2	1	2	2	1	20
438	2	1	5	2	1	3	2	1	999	1	1	2	1	1	20
439	2	1	2	4	2	3	1	1	999	1	2	999	2	1	20
440	2	1	5	2	1	7	999	1	999	1	2	999	1	1	20
441	2	1	2	2	4	1	2	1	999	1	1	2	1	2	15
442	2	2	5	2	1	1	2	1	999	1	1	2	1	2	15
443	2	1	5	2	1	4	1	1	999	1	2	2	1	2	15
444	2	1	2	4	2	4	2	1	999	1	1	1	1	1	15
445	2	2	5	1	5	7	1	1	999	1	1	1	2	1	15
446	2	1	2	3	2	2	2	1	999	1	1	1	1	1	15
447	2	2	5	2	5	5	999	1	999	2	2	999	2	2	26
448	2	1	2	3	2	3	2	1	999	1	1	2	1	1	26
449	2	1	2	3	2	4	1	1	999	1	1	1	1	1	26
450	2	1	2	2	1	6	2	1	999	1	1	2	1	1	26
451	2	1	2	5	2	3	1	1	999	1	1	2	1	1	27
452	2	2	5	2	3	6	1	1	999	1	1	2	2	2	999
453	2	1	2	2	2	2	1	1	2	1	1	1	2	1	26
454	2	1	5	3	1	5	1	1	2	1	1	1	1	1	26
455	2	1	2	2	2	2	1	1	1	1	1	1	1	1	26
456	2	1	2	3	3	4	1	1	1	1	1	999	1	2	26
457	2	1	1	3	999	5	1	1	2	1	1	1	1	1	26
458	2	2	5	3	1	5	999	1	1	1	2	999	1	1	26
459	2	1	5	2	1	2	2	1	999	1	1	1	1	2	26
460	2	1	2	6	2	6	1	1	1	1	1	1	1	1	25
461	2	2	2	3	2	2	999	1	2	1	2	999	1	2	24
462	2	1	2	3	2	4	1	1	1	1	1	1	1	1	25
463	2	1	5	3	3	2	1	1	1	1	1	1	1	2	25
464	2	1	5	3	1	3	1	1	2	1	1	1	1	1	25
465	2	1	5	6	3	6	1	1	2	1	1	1	1	1	25
466	2	1	5	3	1	3	1	1	1	1	1	2	1	1	25
467	2	1	5	1	3	3	999	1	1	1	2	999	2	999	15
468	2	1	2	2	2	5	2	1	2	1	1	1	1	1	15
469	2	1	2	3	2	6	2	1	2	1	1	1	1	1	15
470	2	1	2	2	2	3	999	1	1	1	2	999	1	2	15
471	2	1	5	2	3	2	2	1	2	1	1	2	2	1	15
472	2	2	2	3	4	3	2	1	2	1	1	2	1	1	14
473	2	2	5	2	3	3	999	1	1	1	2	999	2	2	14
474	2	1	2	2	2	1	2	1	2	1	1	2	1	2	15
475	2	1	5	2	3	2	2	1	1	1	1	1	1	1	14
476	2	2	5	3	5	7	999	1	999	1	2	999	2	999	14
477	2	1	2	3	2	6	1	1	999	1	1	2	1	2	14
478	2	2	2	3	4	4	999	1	999	2	2	999	2	999	14
479	2	2	5	1	3	4	999	1	999	1	2	999	2	2	15
480	2	1	5	2	3	5	1	1	999	1	1	1	1	1	14
481	2	1	5	3	1	1	2	1	999	2	1	1	1	1	15
482	2	1	2	3	4	6	2	1	999	1	1	1	1	1	15
483	2	2	2	1	4	3	999	1	999	1	2	999	2	2	999
484	1	1	2	3	2	3	1	2	1	1	1	2	1	1	27
485	1	1	2	3	4	999	2	2	1	1	1	1	1	1	25
486	1	1	2	5	2	4	1	2	1	1	1	2	1	1	26
487	1	1	2	5	2	2	1	2	1	1	1	1	1	1	27
488	1	1	2	2	2	2	2	2	1	2	1	2	2	1	25
489	1	2	2	3	2	7	1	2	999	1	1	1	1	1	19
490	1	1	2	4	2	5	2	2	999	2	1	1	1	1	23
491	1	2	2	4	2	2	1	2	999	2	1	1	1	1	23
492	1	1	2	3	2	3	2	2	999	1	1	2	2	2	20
493	1	2	5	5	3	4	999	2	999	1	2	999	2	2	22
494	1	2	5	3	3	5	2	2	1	1	1	2	2	1	17
495	1	1	2	2	2	7	1	2	1	1	1	1	2	1	26
496	1	1	2	3	2	4	1	2	2	2	1	2	1	1	26
497	1	1	2	3	4	4	1	2	1	2	1	1	1	1	26
498	1	2	5	5	2	6	1	2	999	1	1	1	1	1	999
499	1	1	2	3	3	6	2	2	2	1	1	1	1	1	25
500	1	1	5	2	1	2	1	2	1	1	1	999	1	1	25
501	1	1	2	3	2	5	2	2	1	1	1	1	1	1	25
502	1	2	2	3	4	7	1	2	999	1	1	1	1	1	38
503	1	1	2	3	2	5	2	2	2	1	1	1	1	1	25
504	1	1	2	3	2	6	1	2	1	2	1	1	2	1	25
505	1	1	2	6	2	7	2	2	1	1	1	2	1	1	25
506	1	1	2	3	2	4	1	2	2	2	1	999	1	2	25
507	1	1	5	3	3	2	999	2	999	1	2	999	2	999	38
508	1	1	1	4	5	5	1	2	1	2	1	2	1	1	25
509	1	1	2	5	2	7	1	2	1	1	1	1	1	2	24
510	1	2	2	2	2	3	1	2	1	2	1	1	1	1	25
511	1	1	2	4	2	4	1	2	1	1	1	1	1	1	25
512	1	2	2	3	3	7	999	2	1	2	2	999	2	999	27
513	1	2	2	6	2	4	999	2	999	2	2	999	2	2	26
514	1	1	1	2	1	7	1	2	999	1	1	2	1	1	24
515	1	1	5	1	5	4	2	2	1	1	2	2	2	1	26
516	1	1	2	2	4	6	1	2	1	1	1	2	2	1	26
517	1	1	2	3	4	2	2	2	999	1	1	1	2	2	18
518	1	1	5	2	3	2	2	2	1	2	1	2	1	1	16
519	1	1	2	3	2	5	999	2	999	2	2	999	2	2	23
520	1	1	5	4	1	4	1	2	999	1	1	2	1	2	23
521	1	2	1	3	5	2	999	2	999	1	2	999	2	2	22
522	1	1	2	3	4	5	2	2	999	1	1	1	1	1	22
523	1	1	2	4	4	2	999	2	999	2	2	999	2	2	20
524	1	2	2	3	2	3	2	2	999	1	1	1	1	1	20
525	1	1	2	6	2	7	2	2	999	1	1	2	1	1	15
526	1	1	2	1	2	1	2	2	999	1	1	2	1	1	15
527	1	2	2	2	2	4	2	2	999	1	1	2	2	1	17
528	1	2	5	1	1	2	999	2	999	1	2	999	2	2	26
529	1	2	5	3	1	2	1	2	999	1	1	2	1	1	26
530	1	2	2	3	5	5	1	2	999	1	1	1	1	1	26
531	1	1	2	2	4	4	2	2	1	2	1	2	2	2	26
532	1	2	2	2	4	6	2	2	999	2	1	1	2	1	25
533	1	2	2	3	2	4	1	2	2	1	1	1	1	1	15
534	1	2	2	3	2	2	1	2	1	1	1	1	1	1	15
535	1	1	2	2	5	3	1	2	1	1	1	2	1	1	15
536	1	2	3	2	5	4	2	2	999	1	1	2	1	2	14
537	1	2	2	2	4	4	1	2	999	1	1	2	1	2	15
538	1	1	5	2	5	2	1	2	999	1	1	1	1	2	15
539	2	1	5	2	5	2	1	2	2	1	1	1	1	1	999
540	2	1	2	3	4	5	2	2	1	1	1	1	2	999	26
541	2	1	2	2	2	1	1	2	999	1	1	1	1	1	999
542	2	1	5	2	1	2	2	2	2	1	1	1	1	2	25
543	2	1	5	3	3	2	2	2	2	1	1	1	2	1	27
544	2	1	5	2	3	3	1	2	1	1	2	2	1	2	27
545	2	1	2	3	2	5	2	2	1	2	1	1	2	1	26
546	2	2	2	1	2	2	1	2	1	1	1	1	2	2	26
547	2	1	2	2	2	4	2	2	2	2	1	1	1	1	26
548	2	1	2	3	2	1	2	2	1	1	1	1	1	1	26
549	2	1	2	3	2	4	2	2	2	1	1	2	2	1	26
550	2	1	2	2	2	3	2	2	1	1	1	2	1	1	26
551	2	2	5	2	1	3	2	2	2	1	1	1	1	1	23
552	2	1	5	2	3	5	999	2	2	1	2	999	2	2	26
553	2	2	2	2	2	1	2	2	1	2	1	2	2	1	25
554	2	1	5	1	3	2	2	2	1	2	1	2	1	1	25
555	2	1	5	3	1	7	1	2	999	1	1	1	1	1	20
556	2	1	5	3	1	2	1	2	999	1	1	2	1	1	23
557	2	2	5	1	3	2	2	2	999	1	1	2	2	2	23
558	2	2	5	3	3	2	2	2	999	1	1	2	2	1	23
559	2	2	5	2	3	2	999	2	999	1	2	999	1	2	20
560	2	1	5	3	3	5	2	2	999	1	1	1	1	1	20
561	2	1	5	3	1	7	2	2	999	1	1	1	1	1	20
562	2	1	2	5	4	4	1	2	2	1	1	1	1	1	17
563	2	1	5	2	3	2	1	2	1	1	1	2	1	2	16
564	2	1	2	1	4	1	2	2	999	1	1	2	1	2	24
565	2	1	5	2	1	2	2	2	999	2	1	2	1	1	20
566	2	2	5	4	5	6	2	2	2	1	1	1	1	1	29
567	2	1	5	1	5	2	2	2	2	1	1	1	1	1	26
568	2	1	5	4	3	3	2	2	1	1	1	999	1	1	26
569	2	1	2	4	2	7	1	2	1	1	1	1	1	1	25
570	2	1	5	4	3	3	2	2	1	1	1	999	1	1	25
571	2	2	5	4	3	7	1	2	2	2	1	1	1	1	25
572	2	1	2	3	2	4	2	2	1	1	1	999	1	1	25
573	2	2	5	5	5	3	1	2	1	1	1	1	1	1	24
574	2	1	2	5	2	1	2	2	1	1	1	999	1	1	25
575	2	1	5	2	1	2	1	2	999	1	1	2	1	1	38
576	2	1	1	3	1	2	2	2	2	2	2	2	2	2	25
577	2	1	5	3	1	2	2	2	1	2	1	2	1	2	25
578	2	1	5	6	1	5	2	2	2	2	1	1	1	2	25
579	2	2	5	3	3	6	2	2	1	2	2	2	2	2	25
580	2	1	5	2	5	1	2	2	1	2	1	2	2	1	25
581	2	1	5	4	3	7	1	2	1	1	1	1	1	1	25
582	2	1	5	4	3	7	1	2	1	1	1	1	1	1	25
583	2	2	5	2	3	5	999	2	1	2	2	999	1	999	25
584	2	1	2	3	2	4	2	2	2	2	1	1	1	1	25
585	2	1	2	4	2	5	999	2	999	2	2	999	1	1	25
586	2	1	2	4	2	5	999	2	2	2	2	999	1	1	25
587	2	2	1	3	1	7	2	2	2	1	1	2	1	2	25
588	2	1	2	1	1	7	2	2	1	1	2	2	1	1	25
589	2	1	5	3	1	2	2	2	2	1	1	1	1	1	25
590	2	1	5	5	1	7	1	2	2	1	1	1	2	1	25
591	2	1	5	3	1	2	1	2	1	1	1	2	2	1	25
592	2	1	5	3	3	2	2	2	1	2	1	1	2	1	24
593	2	1	5	5	1	7	2	2	2	1	1	1	1	1	24
594	2	1	5	3	3	2	2	2	2	2	1	1	1	1	25
595	2	2	2	2	2	4	999	2	2	2	2	999	2	1	24
596	2	2	5	3	999	7	2	2	999	2	2	1	2	999	26
597	2	2	5	3	3	3	2	2	1	2	1	1	2	1	26
598	2	1	2	5	2	6	2	2	2	1	1	2	1	2	26
599	2	1	1	6	5	1	2	2	2	1	1	1	1	1	26
600	2	1	5	5	1	4	1	2	2	1	1	1	1	1	23
601	2	2	5	4	3	7	2	2	2	2	1	2	2	999	23
602	2	1	5	2	3	5	2	2	1	2	1	2	1	1	24
603	2	2	5	3	3	5	999	2	1	1	2	999	2	1	22
604	2	1	5	3	3	5	999	2	999	1	2	999	1	2	20
605	2	1	5	3	1	2	2	2	999	1	1	2	1	1	22
606	2	1	5	6	1	4	2	2	999	1	1	1	1	1	26
607	2	1	5	1	1	3	2	2	2	1	1	2	2	1	26
608	2	2	5	3	3	6	2	2	1	2	2	1	2	1	26
609	2	1	2	3	2	4	2	2	1	1	1	1	1	1	26
610	2	1	5	3	1	7	2	2	1	1	1	2	2	1	26
611	2	1	3	3	5	4	2	2	2	1	1	2	1	2	17
612	2	1	5	1	3	2	2	2	999	1	1	1	1	1	23
613	2	2	1	2	5	3	999	2	999	1	2	999	2	2	22
614	2	1	5	3	1	2	2	2	999	2	1	2	2	1	23
615	2	1	2	1	2	4	2	2	999	1	2	2	2	2	22
616	2	2	5	2	3	2	2	2	999	1	1	2	2	2	20
617	2	2	5	3	3	3	999	2	999	1	2	999	2	1	22
618	2	1	5	2	1	2	2	2	999	1	1	2	2	1	20
619	2	1	2	2	4	7	1	2	999	1	1	1	1	1	20
620	2	2	5	3	1	3	1	2	999	1	1	2	1	2	20
621	2	1	2	2	2	5	2	2	999	1	1	1	2	1	15
622	2	1	2	3	4	3	2	2	999	1	1	1	2	1	14
623	2	1	5	1	1	2	999	2	999	1	2	999	2	2	999
624	2	1	5	2	1	2	1	2	999	1	1	2	1	1	26
625	2	1	5	2	3	7	2	2	999	1	1	2	1	2	26
626	2	1	2	2	2	5	2	2	2	1	1	1	1	1	29
627	2	1	2	2	2	4	2	2	999	1	1	2	1	2	24
628	2	1	2	4	2	999	2	2	2	1	1	2	1	1	25
629	2	2	5	3	3	6	999	2	999	1	2	999	2	2	14
630	2	1	5	4	5	7	2	2	999	1	1	2	2	1	14
631	2	1	2	3	2	5	1	2	999	1	1	2	1	1	14
632	2	1	5	6	1	4	2	2	999	1	1	2	1	1	14
633	2	1	2	2	2	3	2	2	999	1	1	2	1	2	14
634	2	1	5	3	5	7	999	2	999	2	2	999	2	2	14
635	2	2	5	2	3	4	1	2	999	1	1	1	1	1	15
636	2	1	5	2	1	2	2	2	999	1	1	1	1	1	15
637	2	2	5	3	3	3	2	2	999	1	1	2	2	1	14
638	2	2	5	2	5	7	999	2	999	2	2	999	2	2	14
639	2	2	5	2	3	2	999	2	999	1	2	999	2	2	15
640	2	2	5	2	5	5	2	2	999	1	2	1	2	1	14

## Sheet: Metadata
								Variable
	Variable information							Variable	Coding	Label
	Name	Position	Label	Measure	Role	Missing		Sex	1	Men
	Number	A	Participant number	Nominal	Input	999			2	Women
	Sex	B	Sex	Nominal	Input	999		Age	1	< 85 years old
	Age	C	Age	Nominal	Input	999			2	≥ 85 years old
	Marital status	D	Marital status	Nominal	Input	999		Marital status	1	Sigle
	Level education	E	Level education	Nominal	Input	999			2	Married
	Living	F	Living	Nominal	Input	999			3	Living partner
	Income	G	Income month	Nominal	Input	999			4	Separate
	FOF	H	Fear of Falling	Nominal	Input	999			5	Widow
	Prev. Falls	I	Previous falls	Nominal	Input	999		Level education	1	Illiterate
	Falls F-Up	J	Falls follow-up	Nominal	Input	999			2	No education
	Comorbility	K	Comorbility	Nominal	Input	999			3	Primary
	Cogn Impair	L	Cognitive impairment	Nominal	Input	999			4	Lower secundary
	Depression	M	Symptoms of depression	Nominal	Input	999			5	Upper secundary
	Disability	N	Disability	Nominal	Input	999			6	Higher education
	Malnutr Risk	O	Malnutrition risk	Nominal	Input	999		Living	1	Alone
	Time F-uP	P	Time follow-up (months)	Scale	Input	999			2	Husband/wife
									3	Children
									4	Husband/wife and children
									5	Others
								Income month	1	< than €400
									2	Between €400 and €600
									3	Between €600 and €900
									4	Between €900 and €1200
									5	Between €1200 and €1800
									6	> than €1800
									7	No answer
								FOF	1	No
									2	Yes
								Previous falls	1	No
									2	Yes
								Falls follow-up	1	No
									2	Yes
								Comorbility	1	No
									2	Yes
								Cognitive impairment	1	No
									2	Yes
								Symptoms of depression	1	No
									2	Yes
								Disability	1	No
									2	Yes
								Malnutrition risk	1	No
									2	Yes
